# Supplementary material for: An AI-powered Bayesian Generative Modeling Approach for Causal Inference in Observational Studies
Source: J Am Stat Assoc. Author manuscript; Available in PMC 2026 Jul 9. (PMC13344347; doi:10.1080/01621459.2026.2654227)
Supplement: Supp 1 [file NIHMS2185026-supplement-Supp_1.zip]

Archive with 2 entries (2 files):
- online_supplements (9).zip
- uasa_a_2654227_sm7019.docx
